# Supplementary material for: Health Information Orientation Profiles and Their Association with Knowledge of Antibiotic Use in a Population with Good Internet Access: A Cross-Sectional Study
Source: Antibiotics (Basel). 2022 Jun 4;11(6):769. doi: 10.3390/antibiotics11060769 (PMC9220153; doi:10.3390/antibiotics11060769)
Supplement: Supplementary file 1 [file antibiotics-11-00769-s001.zip]

Archive with 1 entries (1 files):
- antibiotics-1754469-SI.pdf
